# Supplementary material for: Contrasting Effects of Tagging Turnip Mosaic Virus Proteins
Source: Pathogens. 2026 Jun 8;15(6):611. doi: 10.3390/pathogens15060611 (PMC13305232; doi:10.3390/pathogens15060611)
Supplement: Supplementary file 1 [file pathogens-15-00611-s001.zip]

Archive with 7 entries (7 files):
- S6_run_sasa.r
- S7_funs.R
- Table_S1_Primers.pdf
- Table_S2_Tags.pdf
- Table_S3_SASA_NIb_1.pdf
- Table_S4_otherPotyvirusproteins.pdf
- Table_S5_SASA_2.pdf
