# Supplementary material for: Contrasting Effects of Tagging Turnip Mosaic Virus Proteins
Source: Pathogens. 2026 Jun 8;15(6):611. doi: 10.3390/pathogens15060611 (PMC13305232; doi:10.3390/pathogens15060611)
Supplement: Supplementary file 1 [file pathogens-15-00611-s001.zip › S6_run_sasa.r]

library(bio3d)
library(dplyr)
source("funs.R")

pdbfiles_tag <- list.files("pdbs_tagged", "\\.pdb$", full.names=TRUE)
pdbfiles_notag <- list.files("pdbs_notag", "\\.pdb$", full.names=TRUE)

# read sequences
seq_tag <- read.fasta("seq_tag.fa")
seq_notag <- read.fasta("seq_notag.fa")

# sort files
pdbfiles_notag_sorted <- sort_files(seq_notag$id, pdbfiles_notag)
pdbfiles_tag_sorted <- sort_files(seq_notag$id, pdbfiles_tag)

pdbfiles_sorted <- as.vector( rbind(pdbfiles_notag_sorted, 
                         matrix(pdbfiles_tag_sorted, nrow=2)) )

# read pdb files
pdbs_tag <- lapply(pdbfiles_tag_sorted, read.pdb)
pdbs_notag <- lapply(pdbfiles_notag_sorted, read.pdb)

# Check if sequences match
all(sapply(seq_along(pdbs_notag), 
           function(i) chk_seq(pdbs_notag[[i]], seq_notag$ali[i, ])))
all(sapply(seq_along(pdbs_tag), 
           function(i) chk_seq(pdbs_tag[[i]], seq_tag$ali[i, ])))

# Locate active site
motifs <- list(list(seq=c("QVAHLLG", "AQRDLLT", "AGWSGIV"), flank=3),
            list(seq=NA, flank=NA),
            list(seq="QSEQELERIIAFVALVLMMF", flank=0),
            list(seq=c("LNDIEDDLSERNLFVDFELSSDGDMLQQLPAEKTFASWWSHQLSRGFTIPHYRTEG",
                       "KIAHESDKDILLMGAVGSGKSTGLPYHLSRKGNVLLLEPTRPLAENVHKQLSQAPFHQNTTLRMRGLTAFGSAPISVMTSGFALNYFANNRMRIEEFDFVIFDECHVHDANAMAMRCLLHECDYSGKIIKVSATPPGREVEFSTQYPVSISTEDTLSF",
                       "ISKGDNILVYVASYNEVDALSKLLIERDFKVTKVDGRTMKVGNIEITTSGTPSKKHFIVATNIIENGVTLDIDVVADFGTKVLPYLDTDSRMLSTTKTSINYGERIQRLGRVGRHKPGHALR",
                       "EAALKCFTYGLPVITNNVSTSILGNVTVKQARTMSVFEITPFYTSQVVRYDGSMHPQVHALLKRFKLRDSEIVLNKLAIPHRGVNAWLTASEYARLGANVEDRRDVRIPFMCRDIPEKLHLDMWDVIVKFKGDAGFGRLSSASASKVAYTLQTDVNSIQRTVTIIDTLIAEERRKQEYFKTVTSNCVSSSNFSLQSITNAIKSRMMKDHTCENISVLEGAKSQLLEFRNLNADHSFATKTDGISRHFMSEYGALEAVHH"),
                 flank=0),
            list(seq="LITRDVLVLCGVLGGGLWMVIQHL", flank=0),
            list(seq=c("GKSKGRTRGIGHKN", "RFVDPLT"), flank=c(0, 3)),
            list(seq=c("TNRHLFE", "PDRDLLL", "DGQCGSP"), flank=3),
            list(seq=c("ETLDAGLTD", "PTFRQIM", "HFSDVAE"), flank=3))
names(motifs) <- seq_notag$id
inds_as <- identify_as(seq_notag, motifs)

# find 5A residues surrounding AS
inds_as_5A <- lapply(seq_along(inds_as), function(i) {
  pdb <- pdbs_notag[[i]]
  resno <- unbounds(inds_as[[i]])
  inds <- atom.select(pdb, "noh", resno=resno)
  inds2 <- atom.select(pdb, "noh", resno=setdiff(seq_along(pdb$atom$resno[pdb$calpha]),
                                                 resno))
  if(length(inds2$atom)==0) {
    bounds(resno)
  }
  else {
    bounds(c(resno, binding.site(pdb, pdb, inds2, inds)$resno))
  }
})

## pore lining residues:
inds_pore <- as.list(rep(NA, length(pdbfiles_notag_sorted)))
inds_pore[[grep("NIa", pdbfiles_notag_sorted)]] <-
  bounds(unique(c(30, 32, 46, 148, 151, 242, 29, 31, 149, 243, 49, 242)))

  
## make pdbs object for each protein
pdbs_all_aligned <- lapply(seq_along(pdbs_notag), function(i) {
  id <- seq_notag$id[i]
  pdb <- pdbs_notag[[i]]
  pdb_c <- pdbs_tag[[(i-1)*2+1]]
  pdb_n <- pdbs_tag[[i*2]]
  pdbs <- pdbaln(list(pdb, pdb_c, pdb_n))
#  pdbfit(pdbs, outpath=file.path("fitlsq", id))
})

inds_aln_as <- lapply(seq_along(pdbs_all_aligned), function(i) {
  match(unbounds(inds_as[[i]]), pdbs_all_aligned[[i]]$resno[1, ])
})
inds_aln_as_5A <- lapply(seq_along(pdbs_all_aligned), function(i) {
  match(unbounds(inds_as_5A[[i]]), pdbs_all_aligned[[i]]$resno[1, ])
})
inds_aln_pore <- lapply(seq_along(pdbs_all_aligned), function(i) {
  if(all(!is.na(inds_pore[[i]]))) {
    match(unbounds(inds_pore[[i]]), pdbs_all_aligned[[i]]$resno[1, ])
  }
  else {
    NA
  }
})

ids <- paste(rep(seq_notag$id, each=3), c("", "_c", "_n"), sep="")
if(!dir.exists("sasa")) {
  dir.create("sasa")
}

## generate cpptraj input files
sapply(ids, function(x) {
  outfile <- file.path("sasa", paste0("cpptraj_", x, ".in"))
  ind <- match(x, ids)
  j <- floor((ind-1)/3)+1
  k <- (ind-1)%%3+1
  pdbs <- pdbs_all_aligned[[j]]
  inds_as <- pdbs$resno[k, inds_aln_as[[j]]]
  inds_as_5A <- pdbs$resno[k, inds_aln_as_5A[[j]]]
  if(any(is.na(c(inds_as, inds_as_5A)))) {
    stop ("NA found.")
  }
  if(all(!is.na(inds_aln_pore[[j]]))) {
    inds_pore <- pdbs$resno[k, inds_aln_pore[[j]]]
  }
  else {
    inds_pore <- NA
  }
  
  # need to define tails, which range from 1 to the end of N tag, begining of C tag 
  # to the end of sequence. 
  # When calculate SASA, calculate the value of untagged, tagged whole, tagged 
  # removing N-tail (including tag and prior residues) or tagged removing C-tail
  # (including tag and subsequence residues).
  
  gaps.pos <- gap.inspect(pdbs$ali)
  bs <- bounds(gaps.pos$t.inds)
  inds_tail_aln <- bounds(c(1:bs[1, "end"], bs[2, "start"]:ncol(pdbs$ali)))
  inds_tail <- switch(k, 
                      '1' = NA,
                      '2' = pdbs$resno[k, unbounds(inds_tail_aln[2, , drop=FALSE])],
                      '3' = pdbs$resno[k, unbounds(inds_tail_aln[1, , drop=FALSE])])
  
  inds_tail <- inds_tail[!is.na(inds_tail)]
  
  # in case no binding site is defined
  inds_as <- setdiff(inds_as, inds_tail)
  inds_as_5A <- setdiff(inds_as_5A, inds_tail)
  inds_pore <- setdiff(inds_pore, inds_tail)
  
  cat("parm ../", pdbfiles_sorted[ind], "\n", sep="", file=outfile)
  cat("trajin ../", pdbfiles_sorted[ind], "\n", sep="", file=outfile, append=TRUE)
  cat("surf :", paste(inds_as, collapse=","), " out surf_", x, ".dat\n", sep="", file=outfile, append=TRUE)
  cat("surf :", paste(inds_as, collapse=","), " out surf_", x, ".dat solutemask :", 
        paste(setdiff(1:max(pdbs$resno[k, ], na.rm=TRUE),inds_tail), collapse=","), "\n", sep="", file=outfile, append=TRUE)
  cat("surf :", paste(inds_as_5A, collapse=","), " out surf_", x, ".dat\n", sep="", file=outfile, append=TRUE)
  cat("surf :", paste(inds_as_5A, collapse=","), " out surf_", x, ".dat solutemask :", 
        paste(setdiff(1:max(pdbs$resno[k, ], na.rm=TRUE), inds_tail), collapse=","), "\n", sep="", file=outfile, append=TRUE)
  if(length(inds_pore)>0 && all(!is.na(inds_pore))) {
    cat("surf :", paste(inds_pore, collapse=","), " out surf_", x, ".dat\n", sep="", file=outfile, append=TRUE)
    cat("surf :", paste(inds_pore, collapse=","), " out surf_", x, ".dat solutemask :",
        paste(setdiff(1:max(pdbs$resno[k, ], na.rm=TRUE), inds_tail), collapse=","), "\n", sep="", file=outfile, append=TRUE)
  }
})

## transfer pdbs_XX and sasa folders to HCC
## run SASA calculations
## transfer results back and continue

## summarize results
datfiles <- list.files("sasa", "\\.dat$", full.names=TRUE)
myids <- sub("\\.dat$", "", sub("surf_", "", basename(datfiles)))
dat <- lapply(datfiles, read.table)
df <- bind_rows(dat)[, -1]
rownames(df) <- myids
colnames(df) <- c("Active.site", "Wotail.AS", "AS_5A", "Wotail.AS5A", "Pore.lining",
                   "Wotail.pore")

diffas <- (df$Active.site - df$Wotail.AS)/df$Wotail.AS*100
diffas5A <- (df$AS_5A - df$Wotail.AS5A)/df$Wotail.AS5A*100
diffpore <- (df$Pore.lining - df$Wotail.pore)/df$Wotail.pore*100

df <- cbind(df, "%diff.AS"=diffas, "%diff.AS_5A"=diffas5A, "%diff.pore.lining"=diffpore)

write.csv(round(df, 1), file="results2.csv")
