# Supplementary material for: Contrasting Effects of Tagging Turnip Mosaic Virus Proteins
Source: Pathogens. 2026 Jun 8;15(6):611. doi: 10.3390/pathogens15060611 (PMC13305232; doi:10.3390/pathogens15060611)
Supplement: Supplementary file 1 [file pathogens-15-00611-s001.zip › S7_funs.R]

chk_seq <- function(pdb, aa) {
  aln <- seqaln(seqbind(pdbseq(pdb), aa))
  ifelse(seqidentity(aln)[1, 2]==1, TRUE, FALSE)
}

sort_files <- function(ids, files) {
  mats <- sapply(ids, function(id) {
    b_tag <- TRUE
    i <- grep(paste(id, "C", sep="_"), files, ignore.case=TRUE)
    if(length(i)==0) {
      i <- grep(paste(id, "C", sep="-"), files, ignore.case=TRUE)
    }
    if(length(i)==0) {
      b_tag <- FALSE
      i <- grep(id, files, ignore.case=TRUE)
    }
    j <- grep(paste("N", id, sep="_"), files, ignore.case=TRUE)
    if(length(j)==0) {
      j <- grep(paste("N", id, sep="-"), files, ignore.case=TRUE)
    }
    if(length(i)==0 || (b_tag && length(j)==0)) {
      stop(paste("No match found for", id))
    }
    c(i,j)
  })
  
  files[as.vector(mats)]
}

identify_as <- function(aln, motifs) {
  requireNamespace("stringr", quietly=TRUE)
  lapply(seq_along(motifs), function(i) {
    mf <- motifs[[i]]
    aa <- paste(aln$ali[i, !is.gap(aln$ali[i, ])], collapse="")
    id <- aln$id[i]
    flank <- mf$flank
    seq <- mf$seq
    if(all(!is.na(flank))) {
      if(length(flank)==1) {
        flank <- rep(flank, length(seq))
      }
      if(length(flank) != length(seq)) {
        stop(paste("flank does not match seq:", id))
      }
      pos <- stringr::str_locate(aa, seq)
      pos[, "start"] <- pos[, "start"] + flank
      pos[, "end"] <- pos[, "end"] - flank 
      if(nrow(pos) != length(seq)) {
        stop(paste("Multiple matches found:", id))
      }
    }
    else {
      pos <- stringr::str_locate(aa, aa)
    }
    pos
  })
}

unbounds <- function(b) {
  o <- apply(b, 1, function(x) seq(x[1], x[2]))
  if(is.list(o)) {
    unlist(o)
  }
  else {
    as.vector(o)
  }
}
